# Supplementary material for: Determinants of Vaccine Acceptance against COVID-19 in China: Perspectives on Knowledge and DrVac-COVID19S Scale
Source: Int J Environ Res Public Health. 2021 Oct 25;18(21):11192. doi: 10.3390/ijerph182111192 (PMC8582645; doi:10.3390/ijerph182111192)
Supplement: Supplementary file 1 [file ijerph-18-11192-s001.zip]

Archive with 1 entries (1 files):
- ijerph-1390428-supplementary.pdf
